# Supplementary material for: Bile Salt Hydrolases with Extended Substrate Specificity Confer a High Level of Resistance to Bile Toxicity on Atopobiaceae Bacteria
Source: Int J Mol Sci. 2022 Sep 19;23(18):10980. doi: 10.3390/ijms231810980 (PMC9506489; doi:10.3390/ijms231810980)
Supplement: Supplementary file 1 [file ijms-23-10980-s001.zip]

Archive with 1 entries (1 files):
- ijms-1909494-supplementary.pdf
